# Supplementary material for: Lignin and Xylan as Interface Engineering Additives for Improved Environmental Durability of Sustainable Cellulose Nanopapers
Source: Int J Mol Sci. 2021 Nov 29;22(23):12939. doi: 10.3390/ijms222312939 (PMC8657447; doi:10.3390/ijms222312939)
Supplement: Supplementary file 1 [file ijms-22-12939-s001.zip]

Archive with 1 entries (1 files):
- ijms-1466442-supplementary.pdf
